# Supplementary material for: The Migration and Deposition Behaviors of Montmorillonite and Kaolinite Particles in a Two-Dimensional Micromodel
Source: Materials (Basel). 2022 Jan 23;15(3):855. doi: 10.3390/ma15030855 (PMC8838163; doi:10.3390/ma15030855)
Supplement: Supplementary file 1 [file materials-15-00855-s001.zip]

Archive with 1 entries (1 files):
- materials-1442188-supplementary.pdf
